# Supplementary material for: Effects of Crude Extract of Glycyrrhiza Radix and Atractylodes macrocephala on Immune and Antioxidant Capacity of SPF White Leghorn Chickens in an Oxidative Stress Model
Source: Antioxidants (Basel). 2024 May 8;13(5):578. doi: 10.3390/antiox13050578 (PMC11118435; doi:10.3390/antiox13050578)
Supplement: Supplementary file 1 [file antioxidants-13-00578-s001.zip]

Archive with 1 entries (1 files):
- antioxidants-2966971-supplementary.pdf
